# Supplementary material for: Assessment of the use of computed tomography colonography in early detection of peritoneal metastasis in patients with gastric cancer: A prospective cohort study
Source: PLoS One. 2022 Jan 25;17(1):e0261527. doi: 10.1371/journal.pone.0261527 (PMC8789127; doi:10.1371/journal.pone.0261527)
Supplement: S1 Dataset — (XLSX) [file pone.0261527.s003.xlsx]

## Sheet: Sheet1
	case	sex	age details	PS	operation	LND	Location	T	N	M	Histological type	pStage	Size	NAC	Adj chemo	TM elevation	CEA	CA19-9	CA125	symptoms	CT findings	CTC complications	CTC findings	PM rec.	prognosis	OS days	OS years	RFS days	RFS years
	1	F	57	0	OTG	D2	M	T4a	N0	0	por2	IV	130	1	1	1	14.9	4	35.5	1	1	0	1	1	1	128	0.350685	63	0.172603
	2	M	83	0	OTG	D2	M	T4a	N3	0	por2	IIIC	35	0	1	0	2.8	2	25.3	1	1	0	1	1	1	1144	3.13425	1000	2.73973
	3	M	70	0	ODG	D2	M	T4a	N3	0	tub2	IIIC	38	0	1	0	4.1	2.2	9.7	0	1	0	0	0	0	3483	9.54247	3483	9.54247
	4	M	62	0	OTG	D2	M	T4a	N3	0	sig	IIIC	215	0	0	0	4.7	2	16.7	1	1	0	1	1	1	218	0.59726	166	0.454795
	5	M	59	1	LADG	D1+	M	T3	N2	0	tub2	IIIA	55	0	1	1	5.5	263.8	7.6	1	0	0	1	1	1	156	0.427397	44	0.120548
	6	F	74	0	0	0	U	T4a	N1	0	tub2	IIIA	150	0	0	1	913.1	2	40	1	1	0	1	1	1	337	0.923288	238	0.652055
	7	M	71	0	OTG	D2	U	T4b	N1	0	pap	IIIB	105	0	1	1	14.1	36.9	11.7	0	1	0	1	1	1	568	1.55616	306	0.838356
	8	M	77	0	ODG	D2	L	T4a	N2	0	por1	IIIB	28	0	1	0	2.6	10.3	7.9	0	1	0	1	1	1	495	1.35616	226	0.619178
	9	F	61	0	OTG	D2	M	T4a	N2	0	tub1	IV	130	1	1	0	3.3	3.4	8.8	1	0	0	1	1	1	185	0.506849	124	0.339726
	10	F	71	0	OTG	D2	U	T4b	N3	0	por1	IIIC	36	0	0	0	1.2	2.3	X	1	0	0	0	1	1	507	1.38904	93	0.254795
	11	M	72	0	OTG	D2	U	T4b	N3	0	por1	IV	60	0	1	1	5.2	358.8	29.7	0	1	0	1	1	1	29	0.0794521	28	0.0767123
	12	M	70	1	OTG	D2	U	T3	N0	0	tub1	IIA	52	0	0	1	4.6	294.1	20.2	1	0	0	0	0	1	839	2.29863	800	2.19178
	13	M	54	0	LADG	D1+	L	T1b	N3	0	sig	IIB	60	0	1	1	2.5	79.9	13.2	0	1	0	0	0	1	386	1.05753	383	1.04932
	14	F	72	1	OTG	D2	M	T4a	N2	0	por2	IV	190	1	1	0	3.1	21	9.6	0	1	0	1	1	1	135	0.369863	135	0.369863
	15	M	68	0	OTGS	D2	U	T3	N3	0	por1	IIIB	45	1	1	1	3.2	84.3	12.7	0	0	0	0	0	1	1140	3.12329	819	2.24384
	16	M	65	0	ODG	D2	M	T4b	N3	0	por1	IV	80	0	1	1	2.6	5.9	37.9	0	1	0	0	0	1	1051	2.87945	1051	2.87945
	17	F	76	0	OTGS	D2	U	T3	N2	0	tub2	IIIA	55	1	1	0	3.8	5.9	23.6	0	1	0	0	1	1	575	1.57534	290	0.794521
	18	F	88	1	ODG	D2	L	T4a	N2	0	por1	IIIB	70	0	1	0	2.6	2.3	7.3	1	1	0	0	0	0	1481	4.05753	1481	4.05753
